# Supplementary material for: Hyperacmosin R, a New Decarbonyl Prenylphloroglucinol with Unusual Spiroketal Subunit from Hypericum acmosepalum
Source: Molecules. 2022 Sep 13;27(18):5932. doi: 10.3390/molecules27185932 (PMC9501122; doi:10.3390/molecules27185932)
Supplement: Supplementary file 1 [file molecules-27-05932-s001.zip]

Archive with 1 entries (1 files):
- molecules-1880881-supplementary.pdf
